# Supplementary material for: Lipidomic and Metabolomic Signature of Progression of Chronic Kidney Disease in Patients with Severe Obesity
Source: Metabolites. 2021 Dec 3;11(12):836. doi: 10.3390/metabo11120836 (PMC8707539; doi:10.3390/metabo11120836)
Supplement: Supplementary file 1 [file metabolites-11-00836-s001.zip]

Archive with 1 entries (1 files):
- metabolites-1483861-supplementary.pdf
